# Supplementary material for: Effectiveness of Social Support for Community-Dwelling Elderly with Depression: A Systematic Review and Meta-Analysis
Source: Healthcare (Basel). 2022 Aug 23;10(9):1598. doi: 10.3390/healthcare10091598 (PMC9498411; doi:10.3390/healthcare10091598)
Supplement: Supplementary file 1 [file healthcare-10-01598-s001.zip]

Archive with 1 entries (1 files):
- healthcare-1868884-supplementary.pdf
